# Supplementary material for: Modified Graphene Oxide-Incorporated Thin-Film Composite Hollow Fiber Membranes through Interface Polymerization on Hydrophilic Substrate for CO2 Separation
Source: Membranes (Basel). 2021 Aug 25;11(9):650. doi: 10.3390/membranes11090650 (PMC8470957; doi:10.3390/membranes11090650)
Supplement: Supplementary file 1 [file membranes-11-00650-s001.zip]

Archive with 1 entries (1 files):
- membranes-1343531-supplementary.pdf
